# Supplementary material for: Analysis of cerebrospinal fluid from cattle with central nervous system disorders after storage for 24 hours with autologous serum
Source: BMC Vet Res. 2015 Aug 13;11:201. doi: 10.1186/s12917-015-0502-x (PMC4542111; doi:10.1186/s12917-015-0502-x)
Supplement: Additional file 1: — Classification of neurological diagnosis on the basis of the VITAMIN D algorithm [ 16 ]. (XLSX 12 kb) [file 12917_2015_502_MOESM1_ESM.xlsx]

## Sheet: Additional file 1
Differential diagnosis	CSF TNCC (L)	CSF Total protein (mg/L)	Diagnostic tests
Vascular (n=0)	-
Inflammatory (bacterial)
Neonatal meningitis – meningoencephalitis (5; 19%)	615 x 106	998.4	PNE+CBC+BC+BP+BGA+PME
	62 x 106	2997.7	PNE+CBC+BC+BP+BGA+SFA+PME
	121 x 106	2084	PNE+CBC+BC+BP+BGA+PME
	292 x 106	3495.7	PNE+CBC+BC+BP+BGA+PME
	1040 x 106	4934	PNE+CBC+BC+BP+BGA+PME
Older calf meningitis – meningoencephalitis (7; 25%)	44 x 106	1793	PNE+CBC+BP+BGA+PME
	37 x 106	1444	PNE+CBC+BC+BP+BGA
	43 x 106	459.1	PNE+CBC+BP+BGA+PME
	621 x 106	1558	PNE+CBC+BP+BGA
	12 x 106	184.4	PNE+CBC+BP+BGA+EAD
	63 x 106	2298.3	PNE+CBC+BP+BGA+PME
	67 x 106	352.5	PNE+CBC+BP+BGA
Listeriosis (5; 19%)	18 x 106	1451	PNE+CBC+BP+BGA+PME
	23 x 106	352.7	PNE+CBC+BP+BGA+EAD
	46 x 106	370	PNE+CBC+BP+BGA+PME
	45 x 106	325	PNE+CBC+BP+BGA+EAD
	21 x 106	769	PNE+CBC+BP+BGA+EAD
Basilar empyema (2; 7%)	12 x 106	461.1	PNE+CBC+BP+BGA+PME
	23 x 106	3108.5	PNE+CBC+BP+BGA+PME
Frontal lobe abscess (1; 4%)	12310 x 106	28080	PNE+CBC+BP+BGA+PME
Trauma (2; 7%)	12 x 106	322.9	HI+PNE+CBC+BP+BGA
	27 x 106	1189	HI+PNE+CBC+BP+BGA+PME
Anomaly (n=0)	-	-	-
Metabolic/Toxic
Cerebrocortical necrosis (CCN) (1; 4%)	30 x 106	233.4	PNE+CBC+BP+BGA+EAD
Hypocalcemia (1; 4%)	15 x 106	400	PNE+CBC+BP+BGA+EAD
Idiopathic (n=0)	-	-	-
Neoplastic
Spinal lymphoma (juvenile multicentric lymphoma) (1; 4%)	41 x 106	477.9	PNE+CBC+BP+BGA+FNA+PME
Degenerative
Degenerative encephalopathy (2; 7%)	16 x 106	331.5	PNE+CBC+BP+BGA+PME
	16 x 106	282.7	PNE+CBC+BP+BGA+PME
Legend:
BC = blood culture
BGA = blood gas analysis
BP = biochemical profile
CBC = cell blood count
EAD = ex adiuvantibus
FNA= fine needle aspiration
HI= history
PME= post mortem examination
PNE = physical and neurological examination
SFA= synovial fluid analysis
